# Supplementary material for: Machine learning-based identification of tumor-infiltrating immune cell-associated lncRNAs for improving outcomes and immunotherapy responses in patients with low-grade glioma
Source: Theranostics. 2022 Aug 8;12(13):5931–48. doi: 10.7150/thno.74281 (PMC9373811; doi:10.7150/thno.74281)
Supplement: Supplementary file 2 — Supplementary table 1. [file thnov12p5931s2.xlsx]

## Sheet: Sheet1
Table S1. The clinical information of Xiangya cohort
Sample	Time	Status	Score	Age	Gender	Grade	Group
1	1914	1	114.419	52	Female	II	Low-TIIClnc
2	963	1	120.717	38	Male	II	Low-TIIClnc
3	1880	1	57.1753	55	Female	III	Low-TIIClnc
4	1874	0	68.8251	42	Male	II	Low-TIIClnc
5	891	1	124.751	43	Male	III	High-TIIClnc
6	1808	0	100.673	46	Female	II	Low-TIIClnc
7	870	1	121.11	10	Male	II	Low-TIIClnc
8	1801	0	89.5609	45	Female	II	Low-TIIClnc
9	1786	1	130.65	40	Female	II	High-TIIClnc
10	1785	1	78.4608	42	Male	II	Low-TIIClnc
11	1737	0	124.319	44	Male	II	High-TIIClnc
12	758	1	124.611	52	Male	III	High-TIIClnc
13	1682	1	111.507	35	Female	III	Low-TIIClnc
14	1676	0	102.074	36	Male	II	Low-TIIClnc
15	1661	1	113.088	46	Female	III	Low-TIIClnc
16	1654	1	95.9708	61	Male	II	Low-TIIClnc
17	713	1	129.387	53	Male	III	High-TIIClnc
18	1631	1	117.333	27	Female	II	Low-TIIClnc
19	685	1	130.366	62	Female	III	High-TIIClnc
20	676	1	140.592	50	Male	III	High-TIIClnc
21	660	1	58.729	17	Male	II	Low-TIIClnc
22	660	1	125.616	45	Female	III	High-TIIClnc
23	1592	1	112.875	45	Female	III	Low-TIIClnc
24	620	1	132.971	53	Male	III	High-TIIClnc
25	614	1	129.909	52	Female	III	High-TIIClnc
26	579	1	122.467	41	Female	III	High-TIIClnc
27	562	1	131.882	56	Male	III	High-TIIClnc
28	559	1	130.86	69	Male	III	High-TIIClnc
29	558	1	101.905	57	Female	III	Low-TIIClnc
30	1491	0	119.511	10	Female	III	Low-TIIClnc
31	471	1	119.403	63	Female	III	Low-TIIClnc
32	1604	0	88.2509	56	Male	III	Low-TIIClnc
33	287	0	88.5675	53	Male	III	Low-TIIClnc
34	668	1	110.279	52	Male	II	Low-TIIClnc
35	453	0	100.046	35	Female	II	Low-TIIClnc
36	176	0	64.7198	60	Female	II	Low-TIIClnc
37	883	0	104.475	47	Female	II	Low-TIIClnc
38	736	1	118.17	62	Male	II	Low-TIIClnc
39	217	0	95.1044	51	Female	III	Low-TIIClnc
40	687	1	125.292	68	Female	III	High-TIIClnc
41	789	0	117.114	49	Male	III	Low-TIIClnc
42	1318	0	59.2013	29	Male	II	Low-TIIClnc
43	1295	0	91.6968	41	Female	II	Low-TIIClnc
44	710	0	100.542	35	Male	II	Low-TIIClnc
45	771	0	112.983	40	Male	II	Low-TIIClnc
46	394	0	105.195	39	Male	III	Low-TIIClnc
47	471	0	101.545	41	Female	II	Low-TIIClnc
48	647	1	103.483	33	Female	III	Low-TIIClnc
49	427	1	122.872	61	Female	III	High-TIIClnc
50	407	0	102.32	32	Female	II	Low-TIIClnc
51	398	0	126.842	51	Female	III	High-TIIClnc
52	232	1	129.455	39	Male	III	High-TIIClnc
53	164	1	115.622	61	Male	III	Low-TIIClnc
54	386	0	78.7266	53	Male	II	Low-TIIClnc
55	386	0	98.5638	44	Male	II	Low-TIIClnc
56	381	0	109.333	66	Female	III	Low-TIIClnc
57	337	0	121.083	58	Male	III	Low-TIIClnc
58	86	1	121.676	30	Male	II	High-TIIClnc
59	198	0	104.853	29	Male	II	Low-TIIClnc
60	187	0	112.957	38	Male	II	Low-TIIClnc
61	184	0	88.247	50	Female	II	Low-TIIClnc
62	301	0	126.494	50	Female	II	High-TIIClnc
63	333	1	125.903	28	Male	III	High-TIIClnc
64	218	1	103.033	44	Female	II	Low-TIIClnc
65	192	0	132.287	64	Male	III	High-TIIClnc
66	975	0	65.1899	34	Female	II	Low-TIIClnc
67	891	0	103.75	62	Female	II	Low-TIIClnc
68	436	1	105.148	28	Female	III	Low-TIIClnc
69	864	0	75.9234	51	Male	III	Low-TIIClnc
70	858	0	108.668	50	Male	III	Low-TIIClnc
71	857	0	121.587	54	Male	III	High-TIIClnc
72	850	0	98.0571	44	Male	II	Low-TIIClnc
73	839	0	120.603	45	Male	III	Low-TIIClnc
74	804	0	108.818	32	Male	II	Low-TIIClnc
75	800	0	118.199	63	Female	II	Low-TIIClnc
76	794	0	74.0439	27	Female	II	Low-TIIClnc
77	789	0	109.49	47	Male	III	Low-TIIClnc
