# Supplementary material for: Machine learning-based identification of tumor-infiltrating immune cell-associated lncRNAs for improving outcomes and immunotherapy responses in patients with low-grade glioma
Source: Theranostics. 2022 Aug 8;12(13):5931–48. doi: 10.7150/thno.74281 (PMC9373811; doi:10.7150/thno.74281)
Supplement: Supplementary file 3 — Supplementary table 2. [file thnov12p5931s3.xlsx]

## Sheet: Sheet1
Table S2. TSI scores of candidate immune-related lncRNAs
lncRNA	TSI
MIR670HG	0.047628
LOC101927534	0.0478863
LOC553103	0.0552448
C9orf173-AS1	0.0555394
FGD5-AS1	0.0572866
STK4-AS1	0.0587094
TCONS_00029157	0.0605618
LINC00269	0.061991
ARRDC3-AS1	0.0629645
LINC00628	0.0640142
DSCR9	0.064416
LRRC75A-AS1	0.0647709
MAN1B1-AS1	0.0654626
INE1	0.0657184
LINC00894	0.0658366
SLCO4A1-AS1	0.0663191
PARD6G-AS1	0.0668374
FAM166A	0.0685601
LOC100505853	0.0691911
LOC100652999	0.0692246
LOC105378753	0.0693262
C22orf34	0.0710193
LOC105376064	0.071064
LOC105379438	0.071064
LOC105379447	0.071064
ARRDC1-AS1	0.0724313
LOC255654	0.0742062
DTX2P1-UPK3BP1-PMS2P11	0.0756565
YTHDF3-AS1	0.0758003
IL21R-AS1	0.076386
MAPT-AS1	0.076758
LGALS8-AS1	0.0775146
C14orf178	0.0779044
FLJ20021	0.0779513
LINC00638	0.0781763
LOC284933	0.0784565
LOC101927362	0.0798895
LOC100506175	0.0813789
LOC284865	0.0821026
MYLK-AS1	0.082422
LOC101928844	0.0825296
LOC100287834	0.0842357
TMEM147-AS1	0.0842604
LOC284395	0.0842971
DKFZP434K028	0.0844337
SPATA8	0.0845344
LOC101927151	0.0848343
LOC283887	0.0853585
LOC101927143	0.0854023
LINC00523	0.0866462
LINC01565	0.0869212
LOC440028	0.0869524
TMEM105	0.0871479
TMEM72-AS1	0.0874305
LOC100506603	0.0883111
POLR2J4	0.0911282
NTRK3-AS1	0.0919029
LINC01089	0.0934075
MRGPRF-AS1	0.0939876
OTUD6B-AS1	0.0942918
PRR34	0.0956176
LINC01144	0.0959257
LOC400620	0.0962843
LOC339807	0.0965007
LOC100996342	0.0966264
LOC105369236	0.0967677
SLX1A	0.0967677
SLX1B	0.0967677
ZNF503-AS2	0.096938
OGFRP1	0.0973992
PIK3CD-AS1	0.0978754
LOC100133461	0.0982579
HCG9	0.0983257
ALOX12-AS1	0.0987902
LOC101928973	0.0989627
LINC01134	0.0989977
LINC00106	0.09934
ELFN1-AS1	0.100354
LINC00028	0.100398
FAM212B-AS1	0.100696
MFI2-AS1	0.100919
LOC101929897	0.101458
VLDLR-AS1	0.10209
LINC00424	0.102328
C1RL-AS1	0.102417
LINC01121	0.10244
C11orf72	0.104001
LOC101928525	0.104023
LOC105379699	0.10451
LRFN2	0.10451
LINC01547	0.105083
LINC01569	0.1053
DBET	0.106926
DUX4	0.106926
DUX4L1	0.106926
DUX4L10	0.106926
DUX4L11	0.106926
DUX4L12	0.106926
DUX4L13	0.106926
DUX4L14	0.106926
DUX4L15	0.106926
DUX4L2	0.106926
DUX4L20	0.106926
DUX4L21	0.106926
DUX4L22	0.106926
DUX4L23	0.106926
DUX4L24	0.106926
DUX4L25	0.106926
DUX4L3	0.106926
DUX4L4	0.106926
DUX4L5	0.106926
DUX4L6	0.106926
DUX4L7	0.106926
DUX4L8	0.106926
EPHA5-AS1	0.10733
FLJ40288	0.107513
MORC2-AS1	0.108222
MRGPRG-AS1	0.108733
LOC79160	0.109197
LINC00421	0.109486
POLR2J2	0.109511
POLR2J3	0.109511
DLG3-AS1	0.109677
LOC101929180	0.110109
LOC102724814	0.110444
LOC102723701	0.111293
LINC00851	0.111462
LOC101928069	0.111723
C1orf61	0.111997
DKFZP434A062	0.112857
CBR3-AS1	0.112864
LOC101927055	0.11346
TTN-AS1	0.11346
PCOLCE-AS1	0.113606
LOC105375666	0.113801
LOC151174	0.114797
JHDM1D-AS1	0.114901
LINC01561	0.114949
HHIP-AS1	0.115984
LINGO1-AS2	0.116832
C6orf48	0.118042
LINC00657	0.118531
PRORY	0.118928
IGF2-AS	0.118949
CEBPA-AS1	0.119371
LOC101928424	0.120835
STX17-AS1	0.121381
LOC105369922	0.121822
RHPN1-AS1	0.122652
PSMG3-AS1	0.123726
LINC01119	0.124267
VPS9D1-AS1	0.124445
TP53TG3HP	0.125269
MAFG-AS1	0.126308
SLC25A5-AS1	0.12633
KRTAP5-AS1	0.126462
LINC01118	0.126963
DKFZp779M0652	0.128146
MINCR	0.128263
DKFZP434L187	0.128266
LOC101928100	0.128302
NDST2	0.128385
ZSWIM8-AS1	0.128385
LOC105370829	0.129016
MIR503HG	0.129186
FAM27E3	0.129204
FLJ37453	0.129214
PRCAT47	0.129409
LOC101928778	0.130415
LOC645166	0.130799
PILRB	0.130933
STAG3L5P-PVRIG2P-PILRB	0.130933
IPO9-AS1	0.132161
LINC01184	0.132511
LINC00092	0.132544
KCNMA1-AS1	0.133007
LOC105377348	0.134344
FOXN3-AS1	0.13451
SRRM2-AS1	0.134639
ADARB2-AS1	0.13533
LOC101928881	0.135628
LINC01539	0.13566
LOC101929441	0.13576
LOC102724094	0.13653
LOC100507156	0.13658
EIF1B-AS1	0.136632
LOC101929112	0.136692
SCAMP1-AS1	0.136947
GAS5	0.137724
LOC101927513	0.137761
PSMB8-AS1	0.137921
LOC100506585	0.139139
LOC101928134	0.13991
LHFPL3-AS2	0.139963
LOC283335	0.140316
LINC01007	0.140569
LOC105274304	0.141205
TRIM52-AS1	0.141387
NDUFB2-AS1	0.142096
LINC00330	0.142636
GS1-124K5.4	0.142889
KCNQ1DN	0.143196
UBL7-AS1	0.14372
CASC23	0.143998
LOC100506142	0.144427
FLVCR1-AS1	0.144527
DGCR11	0.144899
N4BP2L2-IT2	0.145212
RASSF1-AS1	0.146043
DANCR	0.146298
LOC101928858	0.146451
NIFK-AS1	0.146962
FAM27E2	0.148893
LOC440602	0.148935
LOC283194	0.149323
ZFAS1	0.150246
LOC100130417	0.150885
MRVI1-AS1	0.152812
LOC103344931	0.153569
VTI1A	0.153569
LOC101929406	0.153748
ASB16-AS1	0.154282
SEC24B-AS1	0.154324
NBR2	0.154358
LOC339666	0.156886
LOC101928435	0.157131
DNAJC9-AS1	0.157195
LINC01208	0.157365
LOC283140	0.158083
C7orf13	0.158799
LOC101927131	0.159122
LINC00667	0.15914
LINC00886	0.160581
FAM223A	0.160611
FAM223B	0.160611
SNHG11	0.161167
THUMPD3-AS1	0.162443
SORCS3-AS1	0.163164
LOC101929506	0.164848
CKMT2-AS1	0.165398
LOC100996720	0.165782
LOC100996740	0.165782
LOC642441	0.165782
LOC730257	0.165782
TRAM2-AS1	0.166138
URB1-AS1	0.167307
GHRLOS	0.168962
LINC00339	0.169725
PYCARD-AS1	0.16973
LOC102724985	0.171236
PDXDC1	0.171236
PDXDC2P	0.171615
ILF3-AS1	0.173458
ACVR2B-AS1	0.173953
EBLN3	0.173995
NUTM2B-AS1	0.174013
MALAT1	0.174493
LOC101928464	0.174613
ATP2A1-AS1	0.175149
LOC729506	0.17532
CSMD2-AS1	0.175932
LOC101928000	0.176093
LOC102724532	0.176567
MAPKAPK5-AS1	0.176762
CARD8-AS1	0.177565
LOC284898	0.177604
LINC00937	0.178624
LOC100505515	0.179482
LOC374890	0.179516
HLA-F-AS1	0.179524
RPL23AP1	0.179524
SLX1A-SULT1A3	0.180036
SLX1B-SULT1A4	0.180036
SCARNA2	0.180094
LOC102723692	0.180686
LOC101929584	0.181162
LOC101929718	0.181226
ZNF561-AS1	0.181673
LOC100049716	0.18192
LOC100505715	0.182012
SNHG12	0.183764
IDI2-AS1	0.184951
LINC00294	0.186682
TCP11L1	0.186682
LOC101927877	0.187022
LOC100996246	0.188337
SNHG16	0.188775
GATA6-AS1	0.189404
LOC644656	0.190178
LINC01114	0.190241
LINC01504	0.190455
IQCH-AS1	0.191573
SNHG19	0.191772
LOC102724434	0.193702
TUBA3FP	0.194092
LINC-PINT	0.194225
LOC101927884	0.194897
MATN1-AS1	0.195787
MTHFS	0.195877
ST20-MTHFS	0.195877
SH3BP5-AS1	0.196416
LOC339803	0.196472
NRAV	0.196635
LOC105373098	0.196857
ZNF790-AS1	0.197087
LOC101929054	0.198272
RPARP-AS1	0.198699
LOC101930114	0.199839
