# Supplementary material for: Machine learning-based identification of tumor-infiltrating immune cell-associated lncRNAs for improving outcomes and immunotherapy responses in patients with low-grade glioma
Source: Theranostics. 2022 Aug 8;12(13):5931–48. doi: 10.7150/thno.74281 (PMC9373811; doi:10.7150/thno.74281)
Supplement: Supplementary file 4 — Supplementary table 3. [file thnov12p5931s4.xlsx]

## Sheet: Sheet1
Table S3. 16 lncRNAs filtrated by the machine learning algorithms
Species Scientific Name	Gene Title	Gene Symbol	Ensembl	Entrez Gene
Homo sapiens	C1RL antisense RNA 1	C1RL-AS1	ENSG00000205885	283314
Homo sapiens	chromosome 7 open reading frame 13	C7orf13	ENSG00000182648	129790
Homo sapiens	CARD8 antisense RNA 1	CARD8-AS1	ENSG00000268001	100505812
Homo sapiens	uncharacterized DKFZp779M0652	DKFZp779M0652	ENSG00000205106	374387
Homo sapiens	long intergenic non-protein coding RNA 628	LINC00628	ENSG00000280924	127841
Homo sapiens	long intergenic non-protein coding RNA 1121	LINC01121	ENSG00000205054	400952
Homo sapiens	long intergenic non-protein coding RNA 1134	LINC01134	ENSG00000236423	100133612
Homo sapiens	uncharacterized LOC100133461	LOC100133461	ENSG00000250632	100133461
Homo sapiens	uncharacterized LOC100506142	LOC100506142	ENSG00000250116	100506142
Homo sapiens	uncharacterized LOC101928134	LOC101928134	ENSG00000259446	101928134
Homo sapiens	uncharacterized LOC284395	LOC284395	ENSG00000264515	284395
Homo sapiens	PSMB8 antisense RNA 1 (head to head)	PSMB8-AS1	ENSG00000204261 /// ENSG00000206232 /// ENSG00000206296 /// ENSG00000231591 /// ENSG00000233089 /// ENSG00000233140 /// ENSG00000234365 /// ENSG00000235540	100507463
Homo sapiens	RPARP antisense RNA 1	RPARP-AS1	ENSG00000269609	100505761
Homo sapiens	SLCO4A1 antisense RNA 1	SLCO4A1-AS1	ENSG00000232803	100127888
Homo sapiens	TMEM72 antisense RNA 1	TMEM72-AS1	ENSG00000224812	220980
Homo sapiens	TP53 target 3 family member H	TP53TG3HP	ENSG00000260857	100130700
