# Supplementary material for: Machine learning-based identification of tumor-infiltrating immune cell-associated lncRNAs for improving outcomes and immunotherapy responses in patients with low-grade glioma
Source: Theranostics. 2022 Aug 8;12(13):5931–48. doi: 10.7150/thno.74281 (PMC9373811; doi:10.7150/thno.74281)
Supplement: Supplementary file 5 — Supplementary table 4. [file thnov12p5931s5.xlsx]

## Sheet: Sheet1
Table S4. Univariate and multivariate Cox regression analysis of clinical factors.
	TCGA	HR	pvalue	HR (95%CI)	lower	upper		Xiangya	HR	pvalue	HR (95%CI)	lower	upper		CGGA	HR	pvalue	HR (95%CI)	lower	upper		GSE108474	HR	pvalue	HR (95%CI)	lower	upper
Univariate	TIIClnc	19.71	<0.001	19.71(12.68-30.62)	12.68	30.62	Univariate	TIIClnc	3.82	<0.001	3.82(1.93-7.57)	1.93	7.57	Univariate	TIIClnc	6.61	<0.001	6.61(3.15-13.84)	3.15	13.84	Univariate	TIIClnc	1.69	0.002388	1.69(1.21-2.38)	1.21	2.38
	Age	1.06	<0.001	1.06(1.04-1.07)	1.04	1.07		Age	1.01	0.408901	1.01(0.98-1.04)	0.98	1.04		Age	1.05	0.001217	1.05(1.02-1.08)	1.02	1.08		Age	1.05	<0.001	1.05(1.03-1.06)	1.03	1.06
	Gender	1.09	0.614529	1.09(0.77-1.55)	0.77	1.55		Gender	1.15	0.69026	1.15(0.58-2.29)	0.58	2.29		Gender	1.04	0.885369	1.04(0.59-1.85)	0.59	1.85		Gender	1.14	0.532322	1.14(0.76-1.69)	0.76	1.69
	IDH	6.17	<0.001	6.17(4.28-8.88)	4.28	8.88									IDH	4.19	<0.001	4.19(2.35-7.49)	2.35	7.49
	1p19q	2.64	<0.001	2.64(1.65-4.23)	1.65	4.23	Multivariate	TIIClnc	3.8	<0.001	3.8(1.87-7.7)	1.87	7.7		1p19q	7.74	<0.001	7.74(3.05-19.6)	3.05	19.6	Multivariate	TIIClnc	1.84	0.003117	1.84(1.23-2.76)	1.23	2.76
	MGMT	2.6	<0.001	2.6(1.79-3.78)	1.79	3.78		Age	1	0.965814	1(0.97-1.03)	0.97	1.03		MGMT	0.98	0.951114	0.98(0.54-1.78)	0.54	1.78		Age	1.04	<0.001	1.04(1.02-1.05)	1.02	1.05
								Gender	1.04	0.916821	1.04(0.52-2.08)	0.52	2.08									Gender	1.27	0.242388	1.27(0.85-1.91)	0.85	1.91
Multivariate	TIIClnc	13.18	<0.001	13.18(7.92-21.92)	7.92	21.92								Multivariate	TIIClnc	3.03	0.007716	3.03(1.34-6.85)	1.34	6.85
	Age	1.04	<0.001	1.04(1.03-1.06)	1.03	1.06									Age	1.04	0.014355	1.04(1.01-1.07)	1.01	1.07
	Gender	1.17	0.39059	1.17(0.81-1.69)	0.81	1.69									Gender	1.82	0.067402	1.82(0.96-3.46)	0.96	3.46
	IDH	1.21	0.506214	1.21(0.69-2.12)	0.69	2.12									IDH	1.75	0.130982	1.75(0.85-3.62)	0.85	3.62
	1p19q	1.8	0.03713	1.8(1.04-3.14)	1.04	3.14									1p19q	4.32	0.004176	4.32(1.59-11.76)	1.59	11.76
	MGMT	1	0.98827	1(0.63-1.61)	0.63	1.61									MGMT	0.65	0.17685	0.65(0.34-1.22)	0.34	1.22
