# Supplementary material for: Machine learning-based identification of tumor-infiltrating immune cell-associated lncRNAs for improving outcomes and immunotherapy responses in patients with low-grade glioma
Source: Theranostics. 2022 Aug 8;12(13):5931–48. doi: 10.7150/thno.74281 (PMC9373811; doi:10.7150/thno.74281)
Supplement: Supplementary file 6 — Supplementary table 5. [file thnov12p5931s6.xlsx]

## Sheet: Sheet1
Table S5. The 95 collected signatures
Model	Journal	PMID	Cancer	Author
Model1	Biomark Insights	21234290	GBM	Zhou
Model2	BMC Med Genomics	22980038	GBM	Vauleon
Model3	PLoS One	23646114	GBM	Airmappamagan
Model4	CNS Neurosci Ther	23663361	GBM	Bao
Model5	Cancer Sci	23745793	GBM	Kawaguchi
Model6	PLoS One	25978454	GBM	Cai
Model7	Neurology	27225222	GBM	Cheng
Model8	BMC Syst Biol	27586240	Glioma	Wu
Model9	J Neurosurg Anesthesiol	27653222	GBM	Luedi
Model10	Oncotarget	27713134	GBM	Wang
Model11	Mol Neurobiol	27900679	GBM	Zhao
Model12	Oncotarget	28035070	GBM	Bahargava
Model13	Mol Neurobiol	28527107	GBM	Zhou
Model14	J Genet Genomics	29169920	Glioma	Chen
Model15	Oncotarget	29179492	Glioma	Li
Model16	J Cancer Res Clin Oncol	29299749	GBM	Chai
Model17	BMC Cancer	29614978	GBM	Fatai
Model18	Zhong Nan Da Xue Xue Bao Yi Xue Ban	29774872	GBM	Chen
Model19	Oncol Rep	30106138	Glioma	Hu
Model20	Int J Mol Sci	30257451	Glioma	Trong
Model21	Theranostics	30279734	GBM	Wang
Model22	Onco Targets Ther	30613154	GBM	Liang
Model23	Aging (Albany NY)	30810537	Glioma	Chai
Model24	FEBS Open Bio	30984542	Glioma	Xian
Model25	Biomed Res Int	31032367	GBM	Hou
Model26	Mol Med Rep	31059035	GBM	Li
Model27	J Transl Med	31097021	Glioma	Sun
Model28	Cancer Cell Int	31171919	LGG	Li
Model29	Biomed Pharmacother	31247469	LGG	Liu
Model30	Epigenomics	31272213	LGG	Li
Model31	Oncol Lett	31289499	Glioma	Yan
Model32	Front Neurol	31379707	GBM	Wang
Model33	Oncoimmunology	31428519	GBM	Zhu
Model34	J Cell Mol Med	31475440	LGG	Wu
Model35	Biomed Res Int	31531345	GBM	Zhao
Model36	Front Genet	31632439	GBM	Cheng
Model37	J Cancer	31632497	GBM	Ye
Model38	Front Oncol	31681595	Glioma	Wang
Model39	Aging (Albany NY)	31844032	GBM	Wang
Model40	J Neurooncol	31853837	LGG	Song
Model41	Cell Commun Signal	31907037	Glioma	Zeng
Model42	J Cell Biochem	31960992	GBM	Pan
Model43	Onco Targets Ther	32021258	GBM	Wang
Model44	J Cancer Res Clin Oncol	32060643	Glioma	Liu
Model45	J Cell Mol Med	32065482	GBM	Wang
Model46	J Cell Mol Med	32160398	LGG	Li
Model47	Ann Transl Med	32309356	LGG	Ni
Model48	Front Genet	32351547	LGG	Zhang
Model49	Cell Mol Neurobiol	32410107	GBM	Xia
Model50	Front Genet	32431729	LGG	Zhang
Model51	Genomics	32447005	LGG	Lin
Model52	Aging (Albany NY)	32453707	LGG	Lin
Model53	Front Oncol	32500034	Glioma	Lin
Model54	J Cell Physiol	32519365	LGG	Wang
Model55	Front Oncol	32528873	GBM	Cai
Model56	Int Immunopharmacol	32534425	GBM	Qin
Model57	Front Cell Dev Biol	32733879	Glioma	Liu
Model58	Biomed Res Int	32851059	GBM	Li
Model59	Am J Transl Res	32913540	GBM	Hu
Model60	Oncol Lett	32952656	GBM	Chen
Model61	Biomed Res Int	32964017	Glioma	Fan
Model62	J Cell Physiol	32964440	GBM	Chen
Model63	Sci Rep	32968155	GBM	Chen
Model64	Front Oncol	32974125	Glioma	Wang
Model65	Exp Biol Med (Maywood)	33028081	LGG	Li
Model66	Am J Transl Res	33042422	Glioma	Qu
Model67	Genomics	33069830	LGG	Lin
Model68	Aging (Albany NY)	33186124	Glioma	Li
Model69	Front Oncol	33194668	Glioma	Xu
Model70	BMC Cancer	33198677	Glioma	Li
Model71	Sci Rep	33230136	Glioma	Feng
Model72	Cancer Med	33264518	Glioma	Qu
Model73	Front Immunol	33363544	LGG	Zhang
Model74	Oncol Lett	33376548	Glioma	Wang
Model75	Front Oncol	33381460	LGG	Xiao
Model76	Front Oncol	33392085	GBM	Niu
Model77	Front Oncol	33425732	Glioma	Qiu
Model78	Technol Cancer Res Treat	33550903	GBM	Luo
Model79	Cancer Med	33591634	LGG	Chen
Model80	J Cell Mol Med	33594759	LGG	Zheng
Model81	Front Cell Dev Biol	33634092	Glioma	Tu
Model82	Mol Ther Nucleic Acids	33665000	LGG	Xu
Model83	Front Genet	33732284	Glioma	Tan
Model84	Front Oncol	33768004	LGG	Guo
Model85	J Oncol	33790966	Glioma	Gong
Model86	Front Oncol	33859933	GBM	Wang
Model87	Medicine (Baltimore)	33879726	Glioma	Liu
Model88	PLoS One	33914773	Glioma	Wang
Model89	Biosci Rep	33969375	LGG	Lin
Model90	J Int Med Res	34024193	GBM	Lin
Model91	PeerJ	34026352	GBM	Liu
Model92	Aging (Albany NY)	34081618	LGG	Maimaiti
Model93	Aging (Albany NY)	34114970	Glioma	Luo
Model94	Front Oncol	34164339	LGG	Deng
Model95	Biomed Res Int	34212046	LGG	Zheng
