# Supplementary material for: Machine learning-based identification of tumor-infiltrating immune cell-associated lncRNAs for improving outcomes and immunotherapy responses in patients with low-grade glioma
Source: Theranostics. 2022 Aug 8;12(13):5931–48. doi: 10.7150/thno.74281 (PMC9373811; doi:10.7150/thno.74281)
Supplement: Supplementary file 7 — Supplementary table 6. [file thnov12p5931s7.xlsx]

## Sheet: Sheet1
Table S6. Indicators for the assessment of immunotherapy response.
Indicator	Details	Reference(s) [PMID]
MSI score	Microsatellite instability (MSI) is a pattern of hypermutation that occurs at genomic microsatellites and is caused by defects in the mismatch repair system.	https://pubmed.ncbi.nlm.nih.gov/29850653
IFNG	Stroma signatures as a determinant of immune exclusion	https://pubmed.ncbi.nlm.nih.gov/31398344
GEP	The T cell-inflamed GEP contained IFN-γ-responsive genes related to antigen presentation, chemokine expression, cytotoxic activity, and adaptive immune resistance	https://pubmed.ncbi.nlm.nih.gov/28650338
TMB	Tumor mutational burden (TMB) is an emerging biomarker of sensitivity to immune checkpoint inhibitors	https://pubmed.ncbi.nlm.nih.gov/29262275
TCR Shannon	TCR diversity (Shannon Entropy) scores were identified using MiTCR v1.0.3, with previously described parameters	https://pubmed.ncbi.nlm.nih.gov/23892897
TCR Richness	TCR diversity (Richness) scores were identified using MiTCR v1.0.3, with previously described parameters	https://pubmed.ncbi.nlm.nih.gov/23892897
Cytolytic Activity	Cytolytic activity (CYT) was assessed by the geometric mean of granzyme A (GZMA) and perforin (PRF1) expression levels	https://pubmed.ncbi.nlm.nih.gov/25594174
SNV Neoantigens	Single nucleotide variation (SNV) neoantigens were identified through NetMHCpan v3.0,based on HLA types obtained from RNA-seq using OptiType (version 1.2)	https://pubmed.ncbi.nlm.nih.gov/27029192
